# Supplementary material for: Characterization of full-length CNBP expanded alleles in myotonic dystrophy type 2 patients by Cas9-mediated enrichment and nanopore sequencing
Source: eLife. 2022 Aug 26;11:e80229. doi: 10.7554/eLife.80229 (PMC9462847; doi:10.7554/eLife.80229)
Supplement: Figure 1—figure supplement 2—source data 1. [file elife-80229-fig1-figsupp2-data1.zip]

Archive with 1 entries (1 files):
- Figure 1_figure supplement 2_source data 1.jpg
